# Supplementary material for: Metabolic Profiling Reveals Biochemical Pathways and Potential Biomarkers of Spinocerebellar Ataxia 3
Source: Front Mol Neurosci. 2019 Jun 27;12:159. doi: 10.3389/fnmol.2019.00159 (PMC6611058; doi:10.3389/fnmol.2019.00159)
Supplement: TABLE S1 — Metabolites identified from GC-MS and UHPLC-MS (ESI+, ESI−) platforms. RT: Retention time; MZ: Mass/charge ratio; ESI+: Electrospray ionization positive mode; ESI−: Electrospray ionization negative mode. [file Table_1.XLSX]

## Sheet: Supplementary Table S1
Supplementary Table 1 Metabolites identified from UHPLC-MS (ESI+, ESI-) and GC-MS platforms
RT: Retention time; MZ: Mass/charge ratio; ESI+: Electrospray ionization positive; ESI-: Electrospray ionization negative.
NO.	1	2	3	4	5	6	7	8	9	10	11	12	13	14	15	16	17	18	19	20	21	22	23	24	25	26	27	28	29	30	31	32	33	34	35	36	37	38	39	40	41	42	43	44	45	46	47	48	49
Metabolites	Ethylene glycol	Hexyl alcohol	Propylene glycol	2-Aminobutyric acid 1	2-Hydroxypyridine	2,3-butanediol	Pyruvic acid	Lactic acid	Glycolic acid	Valine 1	Alanine 1	Glycine 1	2-Hydroxybutanoic acid	Acetoacetate	Oxalic acid	3-Hydroxypropanoic acid	p-Cresol	Leucine 1	3-Hydroxybutanoic acid	2-Hydroxy-3-methylbutanoic acid	2-Aminobutyric acid 2	Proline 1	Monomethylphosphoric acid	Isoleucine 1	3-Methyl-2-oxovalerate 1	3-Methyl-2-oxovalerate 2	3-Hydroxyisovaleric acid	Valine 2	Benzoic acid	Urea 2	Serine 1	Ethanolamine 2	Leucine 2	Phospate	Glycerol	Leucine 3	Isoleucine 2	Threonine 1	Proline	Glycine 2	Succinic acid	Pipecolic acid	Glyceric acid	2,3-Dihydroxybutanoic acid 1	2,3-Dihydroxybutanoic acid 2	Fumaric acid	Alanine 2	Serine 2	Nonanoic acid
RT_MZ	5.94_103	6.07_159	6.29_117	7.09_58	7.25_152	7.37_117	7.65_174	7.93_117	8.39_66	8.73_72	9.12_116	9.71_102	9.8_131	10.08_188	10.22_133	10.36_147	10.53_165	10.68_86	10.8_117	10.85_145	11.11_130	11.17_70	11.24_241	11.27_86	11.31_89	11.91_89	12.2_131	12.33_144	13.25_105	13.37_189	13.53_132	13.74_174	13.94_158	13.99_299	14.04_205	14.41_158	14.52_158	14.54_117	14.6_142	14.83_174	15.17_147	15.52_156	15.57_292	15.88_117	16.14_117	16.18_245	16.24_188	16.38_204	16.42_215
Platform	GC-1	GC-2	GC-3	GC-4	GC-5	GC-6	GC-7	GC-8	GC-9	GC-10	GC-11	GC-12	GC-13	GC-14	GC-15	GC-16	GC-17	GC-18	GC-19	GC-20	GC-21	GC-22	GC-23	GC-24	GC-25	GC-26	GC-27	GC-28	GC-29	GC-30	GC-31	GC-32	GC-33	GC-34	GC-35	GC-36	GC-37	GC-38	GC-39	GC-40	GC-41	GC-42	GC-43	GC-44	GC-45	GC-46	GC-47	GC-48	GC-49
Pre-1	1586.91	22293.5	904.486	10385.1	9809.29	350.385	19008.3	1.16465e+06	757.94	128521	418380	1518.5	27469.2	513.907	215942	2234.25	1684.4	29828.5	8205.4	12935.3	14449.5	95897.1	46046.4	13426.5	5848.07	1306.92	3616.32	320058	1419.02	1.40508e+06	24014.1	8163.09	256256	646597	18839.2	2298.16	112958	25567.1	456476	250531	6487.93	27232.8	1019.08	1195.08	886.011	883.889	1274.22	87295.8	3183.55
Pre-2	1454.11	20637.3	15992.2	8985.73	10602.2	1173.91	28764.8	1.89171e+06	991.066	80165.3	385404	1365.51	25557.2	204.389	272547	2819.62	2334.34	15770.3	5779.91	17656.1	13171	59469.4	38895.8	7359.61	5957.8	1421.04	3433.13	196290	1144.19	1.49079e+06	20787.7	10211.5	134232	599416	23230.3	2705.79	60628	27345.2	307742	315250	5501.44	3926.82	1435.33	1226.91	1939.16	983.923	2793.24	72150.8	4195.38
Pre-3	1294.49	18402.2	1519.88	8162.1	10666.2	759.673	16089.6	1.97401e+06	1138.18	93305.7	331175	1555.74	17518.4	262.421	254533	1434.14	882.765	19450.5	7605.43	15356.6	9903.44	107869	38649.5	9762.94	5124.37	1170.55	3303.45	204701	1152.3	1.68937e+06	21818.3	10849.8	143539	493026	18645.1	2074.96	68710.4	21571.5	440997	359735	5963.41	10271	1138.29	727.202	1403.57	1199.52	1550.12	68720.3	4306.86
Pre-4	1657.72	21298.8	1122.63	6435.31	34008.9	831.096	18062.9	1.85503e+06	771.028	136492	295695	1923.36	26041.4	612.248	238359	2929.14	167.06	45124.6	13419.9	13606.5	9298.07	82282.3	43708.7	18066	5828.71	1714.64	3029.04	210936	1000.65	1.58482e+06	21338.4	8880.88	161901	615024	15169.4	2080.7	85558.7	18804.1	202302	262257	5468.04	4444.38	946.106	866.584	795.738	985.406	3419.28	81382.3	4700.43
Pre-5	1517.76	20942.4	1952.44	6493.88	8897.37	1807.24	14026.6	2.26038e+06	862.248	84094.5	372006	1591.5	18221.2	411.921	244334	3903.11	2367.57	17458.2	18229.5	8374.97	10165.6	47321.7	39085	8606.95	5336.36	1301.55	3052.48	229257	1069.22	1.27734e+06	20706.7	10978.8	157670	627844	28059.9	2549.64	73729.1	21506.4	242211	276994	8719.92	4559.1	1156.58	1084.51	861.774	1575.73	1435.38	69385.1	3886.75
Pre-6	2022.46	21199	8511	8315.69	10981.2	2370.94	16463.6	1.44628e+06	1118.22	69199.8	271383	1851.89	15230.3	299.017	202214	2230.89	927.457	14392.2	8643.48	9382.69	10852.2	38824.5	34144.8	7546.58	4998.37	1208.05	3336.24	164372	260110	2.30714e+06	26493.3	10903.4	105999	755010	36535.1	1660.24	54898.7	15625.3	176185	418448	6162.39	10001.3	1340.28	652.412	1169.19	1304.44	1657.08	86817.7	2496.35
Pre-7	1352.77	18807.4	897.276	6534.86	13848.7	849.124	18108.3	1.76674e+06	1274.06	97137.3	342705	1264.46	22357	431.85	222025	1564.81	1387.75	18434.4	10281.4	12283.5	8152.78	104768	40665.3	8933.46	4634.29	1066.02	3493.88	212410	1249.23	1.74605e+06	22896.2	9390.14	144713	635675	22290	1751.04	68011.1	20414	466174	269451	4928.48	24529.3	1304.4	716.762	898.355	1146.88	836.925	67628.1	4136.58
Pre-8	1386.57	19490.6	1345.96	5125.33	8052.85	1221.84	29217.9	2.11647e+06	788.429	89728.5	355764	784.498	29137.5	578.276	265746	4000.44	1914.19	15177.6	12860.2	13919	7816.05	80936.6	53436.4	8066.71	4904.7	1046.18	2924.24	187279	1268.56	1.59747e+06	17980.7	10323.2	142179	596143	29079.6	3213.1	71419.6	12457.8	418582	172244	4460.05	5769.76	1276.53	857.424	1466.16	1234.94	2553.6	54464.2	6079.92
Pre-9	1671.95	21726.6	1306.34	16154.5	10815.6	1704.08	16101.8	1.37336e+06	1444.09	123481	248774	1644.5	52115.6	1206.26	263256	1703.96	2267.76	22211.7	65264.5	6506.48	19075.4	64388	41534.5	11382	5006.38	1212.54	2832.91	220008	1204.54	1.57867e+06	37441.4	8607.32	133491	676894	29783.2	1383.28	71503.5	49234.6	248754	342675	7085.55	8476.59	1013.24	1722.79	1142.62	1659.77	4935.6	110236	4508.93
Pre-10	1374.05	16806.1	2492.88	6599.17	6477.04	360.602	26926.1	3.34345e+06	740.788	139873	361307	1361.76	22075.3	238.384	215319	1074.77	2757.53	35172.2	11708.6	7472.15	6628.37	59266.2	33129.8	13768.5	4223.35	1006.59	2007.48	172727	790.103	1.0299e+06	18897.4	9689.88	150493	514983	21812	1800.87	72835	20462.6	176319	276537	9175.11	6920.07	1084.83	815.294	1293.13	1505.34	5492.44	59053.7	3179.1
Pre-11	1231.73	17252.5	1888.61	10812	9013.57	512.794	16287.3	1.36844e+06	1234.3	105164	453608	2830.4	18534.9	325.721	212365	1624.55	2562.39	22332.8	11042.4	7931.75	16420.9	62462	36182.4	14017.8	5529.95	1347.75	2651.23	282288	1104.74	1.80317e+06	33613.3	7608.4	194854	515785	24136.4	1075.99	119850	38190.5	303686	377523	5957.46	10484.8	1095.06	759.358	841.974	1178.66	3335.38	116123	3547.46
Pre-12	1736.55	22885.7	1593.41	10174.5	11641	1045.87	16403.8	1.70259e+06	1339.77	91982	262248	2053.47	10065.3	344.283	255921	1693.79	2141.48	19753.9	4335.31	7979.69	12377.6	63012.9	39992.3	10448.9	4068.39	972.071	3140.91	186968	1630.91	1.90743e+06	34221.5	10419.7	145595	623229	12970	1767.99	76244.9	24912.6	273092	415662	6597.69	14098.4	1287.94	885.112	1000.88	1239.92	2111.09	98880.8	5824.14
Pre-13	1622.65	20854.9	2218.54	10474	9215.84	296.021	22957.5	2.6674e+06	861.863	123949	377928	1688.39	24779.9	385.801	261801	1889.46	3664.99	29516.3	13531.9	10359.7	11083	79774.3	25766.7	10983.6	3911.5	978.565	6166.57	184083	1075.08	1.25651e+06	28282.8	9965.33	141462	451296	23901.8	2001.48	59045.4	36442.9	243545	340811	6257.31	43517.8	991.425	1453.06	960.657	1028.44	6631.69	81970	4324.46
SCA3-1	1759.68	25309.7	1503.95	8917.73	12372.9	1225.09	23457	1.77988e+06	1024.88	85116.2	394860	1817.87	34611	380.37	256153	1852.64	1317.06	17114.5	17825.5	9338.9	12887.3	36537.5	46184.1	8758.88	5799.06	1391.79	5008.88	193417	952.256	1.00349e+06	28480.1	11039.8	147142	794267	33424.4	2356.39	71628.8	21061.9	185888	370594	7273.43	14097.8	1403.29	894.773	1521.06	1640.09	1375.95	85695.3	5466.92
SCA3-2	1401.74	19362.5	968.118	10254.2	10696.2	533.956	14716.9	1.51983e+06	1200.75	102355	279436	1017.75	55094.2	1358.14	283804	1942.26	733.759	19078.3	57810.5	8428.1	13841.9	49807.9	50692.1	10002	6070.19	1375.69	3192.11	253474	1436.41	1.79419e+06	15945.4	9566.96	164413	619825	42285.7	1743.65	81287.2	18525.8	247509	204323	6569.59	20980.4	1111.73	1790.15	1368.37	1466.44	1694.66	51755.3	4613.23
SCA3-3	1212.6	17183	1118.28	18378.6	8251.89	289.31	12308.9	1.11994e+06	1101.41	116261	189659	1265.4	63233.9	2276.66	199768	1493.85	718.063	24952	90157.2	12010.4	27721.9	53542.8	34265.5	14667.9	7302.44	1989.72	3355.98	300305	1165.87	2.47465e+06	22520	7242.05	217031	580298	22463.8	2238.84	126442	19762.5	294116	240669	4674.75	8218.71	845.939	679.671	2629.29	801.007	1074.87	92740.7	3893.65
SCA3-4	1654.32	22683.3	1241.45	5681.59	14486.5	1839.76	12630.7	1.65171e+06	1000.32	98382.3	314638	1620.6	31573.8	955.998	206935	2239.06	586.03	22015.1	34263.1	16543.5	8879.49	67545.5	35428.3	10086.8	4953.41	1231.5	3307.74	270093	1256.7	1.22698e+06	22498.7	10670.1	200971	600899	28640.9	3036.5	87827.5	19835.5	348298	236234	7051.36	8677.64	1302.06	1224.4	1078.11	1027.33	903.016	87471.6	3974.15
SCA3-5	1382.26	17428.3	2135.38	18723.4	8488.3	6898.99	11352.9	2.04682e+06	2688.99	104586	229105	1661.5	52895.1	1641.37	283526	1921.66	891.211	23125.4	80719.9	14331.8	23562.7	53559.3	39753.6	12075.9	6668.87	1628.5	3669.18	239279	1280.88	1.63512e+06	24323	9763.36	190990	536264	28831.2	2495.96	92589	22949.3	247688	353787	8083.75	5719.68	1290.61	802.901	4937.47	1176.84	1421.17	73572.6	3861.91
SCA3-6	1730.56	20946.7	1957.32	11088.6	9241.1	438.372	22787.6	1.9234e+06	1041.34	100661	240639	1803.81	56086.6	4744.89	221393	2996.5	1001.21	30250.5	235303	9552.2	14902.2	49216	29347.2	12230	5260.21	1391.55	3428.24	159064	964.902	1.64007e+06	24965.2	9289.89	123405	626385	70757	2738.14	60370.1	24079.8	137740	275298	4289.19	5079.05	1327.47	1194.6	3871.07	1339.83	3756.29	88114.5	4752.4
SCA3-7	1368.44	19460.1	940.484	9985.25	8782.51	217.989	14780.7	1.34916e+06	845.975	90491.9	267764	1111.97	50712.2	1131	230161	1625.77	3184.09	18100.5	46924.1	7408.83	14112.5	38206.8	42606.6	8845.91	4904.9	1111.33	3850.35	221727	1376.89	2.26269e+06	17503	8124.27	150957	613365	39035.8	2271.4	72126.5	16359.2	198252	234249	3740.77	8598.2	1154.84	983.034	1484.65	1071.13	1976.33	66276.9	4899.56
SCA3-8	1494.89	21334	1447.94	11856.2	9631.71	1272.3	18567.8	1.6172e+06	1315.51	95920.4	267362	1114.93	40791.6	1023.13	297077	1775.9	3337.07	14510	38896.1	24289	15889.4	37969	51557.6	7044.02	4969.3	1393.61	3254.99	215811	1404.5	1.70012e+06	23426.8	9535.58	144550	635515	57997.3	2339.46	66798	25459.1	203262	205533	5624.77	7355.71	1017.51	1460.82	1216.45	1135.77	1337.17	71202.8	4292.17
SCA3-9	1618.14	22442.4	2045.19	10087.3	8739.4	701.9	23122.9	2.10472e+06	921.702	95483	252880	1731.45	58374.5	1812.84	185101	1993.25	3662.83	18745	130894	10374.6	13609.5	51021.9	45152.5	7653.18	6446.32	1459.34	3727.31	194611	1159.4	1.51199e+06	26167.5	8844.27	148781	663760	45448.2	1447.66	62508.9	18349.8	240998	269862	7908.27	13001.7	1088.32	514.776	2337.93	1375.84	929.033	87695.1	4765.57
SCA3-10	1204.74	17305.1	1742.57	8593.41	8199.05	320.597	29712.7	2.27984e+06	983.825	83455.9	314933	1231.13	60543.8	1268.58	197308	1761.01	550.5	16559.8	79380.4	18626	13673.2	34684.8	27329.2	8761.18	7168.03	1847.36	3272.73	222383	1216.85	1.53952e+06	19957.4	10621.8	151116	503835	55036.4	2474.93	75536.7	15512.7	190727	232274	7192.34	7189.31	1223	989.689	4542.07	1603.83	1437.2	75840.1	2977.01
SCA3-11	1572.79	19454.6	1298.81	9709.86	8144.64	325.253	20186.3	2.05712e+06	956.957	117692	321620	1427.87	38719.5	965.87	244184	2269.45	157.255	37574.2	35222.4	14750.1	13086.1	73502.6	39634.4	15540.8	6318.99	1602.82	3485.12	183385	879.429	1.5074e+06	21723.7	10359.3	147339	641799	28027.9	2566.62	80353.1	20311.5	204141	234092	5688.88	7421.36	1122.39	830.226	2160.66	1632	4168.1	76453.5	4645.36
SCA3-12	1555.02	19998.8	1354.94	9370.09	11101.4	861.075	11410.8	1.4553e+06	938.868	71977.3	223887	2122.06	29512.5	3718.04	175883	1327.71	1422.16	18338	210126	8670.8	12343.1	52844	26593.9	10374.7	4188.81	1108.56	2626.38	131578	1161.79	2.36386e+06	33091.3	9741.31	103013	562814	30922.1	1838.23	63100.8	26704.7	195056	428803	4200.23	7267.48	1067.96	777.933	1379.98	3016.8	3688.86	117751	4677.2
SCA3-13	1429.24	18838.3	1324.09	8373.27	8034.27	608.205	21415.2	1.94117e+06	1192.19	120859	330497	1136.92	56913.5	2506.48	206256	1693.92	1181.95	28112.4	114562	11544.8	9830.26	64240.6	45656.4	11662.9	4942.71	1147.71	3007.88	190861	960.202	1.50366e+06	18060.3	10007.7	140080	634320	96837.8	2186.3	64467.8	17460.7	204586	181470	6385.6	9381.92	1091.88	1166.53	1919.52	1332.13	3708.35	53207.2	4294.43
Con-1	1458.54	20590.5	865.346	10271.9	10870.7	377.523	18865.7	1.14517e+06	738.944	123723	399461	1208.02	27469.1	523.149	267477	2562.03	2109.42	29668	8109.41	12795.3	14257.4	90052	55130.9	13418.3	6084.58	1309.91	3564.24	314212	1383.81	1.39551e+06	25126.4	7949.48	246276	683495	18607.9	2230.65	109268	26014.5	429153	245981	5345.51	25647.4	1003.88	1180.39	898.869	834.226	2631.96	83195.4	3953.65
Con-2	1477.44	19538.8	1686.95	15260.5	9235.61	846.386	14410	1.49033e+06	1119.69	95898.3	339521	1365.72	52246.9	940.644	285836	3134.49	89.3515	25220.9	40826.5	14300.1	23769.7	42523.9	20896.7	12599.2	5745.66	1415.47	4123.18	287341	1050.42	1.65211e+06	24743.1	10262.6	206663	482577	31383.5	2922.47	100208	22098.1	205802	216339	5362.92	4791.66	1248.64	831.551	2566.89	1579.34	1583.56	86628.2	3620.28
Con-3	1702.46	23466.3	1651.69	10678.7	11407.7	937.562	28568.3	1.97912e+06	1283.97	64558.9	345710	3213.8	16110.8	321.027	242040	2238.64	2921.14	11772	4097.2	4987.39	16105.4	55193	30611.6	6421.62	2918.29	705.038	3259.68	178807	1019.96	1.40841e+06	32231.4	10581.9	100346	568725	20494.3	1604.86	51557.1	23805.5	274066	575276	6862.92	10522.4	1352.25	855.438	983.035	1161.13	1696.62	112853	4108.87
Con-4	1515.48	21102	1301.64	4972.24	11511.3	1455.78	16479.6	1.50585e+06	1393.46	100884	256566	1945.89	16979.2	236.706	283924	2141.72	2286.02	21253	5293.42	12201.4	6012.89	57962.4	55783.4	11570.1	5330.5	1159.48	3230.48	217612	1463.59	1.93893e+06	24148.1	8483.97	168737	678588	19914.9	1481.13	91016.2	17640.6	270295	417585	6143.68	9283.05	1244.9	926.919	702.535	1189.33	1473.07	80692	4375.97
Con-5	1317.75	16752.7	1341.54	12242.7	7830.97	434.673	15228.6	1.7304e+06	992.731	106460	308305	1541.57	43961.4	694.705	204755	2016.97	385.205	24528.2	16391.3	22390.1	16743.4	41014.6	41380.9	10846.8	6586.86	1518.06	3123.59	254481	992.167	1.83518e+06	24994.7	10225.8	209598	565325	19855	3045.72	90782.4	23083.8	210542	342749	5224.25	2179.85	1172.17	766.837	2104.52	1176.59	2051.76	80754.6	3518.48
Con-6	1457.07	19891.2	1321.71	9290.89	12417.2	374.195	17081.7	1.55406e+06	964.761	112830	410459	1189.75	19479.5	246.324	213730	1920.56	1594.36	26326.8	6345.32	11045.3	11616.7	56010	31309.9	13637.6	5550.64	1433.47	2902.11	271539	1119.86	1.91643e+06	22197.7	10758.1	213028	529808	15500.5	2473.91	108979	24863.8	271385	265598	6042.49	10217.6	1091.04	1263.39	1235.48	1239.56	1944.5	78347.7	4535.5
Con-7	2244.14	18329.1	1667.36	10717.9	8825.82	2054.28	35454.9	1.66207e+06	1064.03	105544	348766	1271.66	26349	406.69	196630	3921.44	123.794	21773.3	11522.1	10873.9	11987	139307	35861.6	11955	6124.14	1498.53	2944.94	219137	369769	1.52173e+06	18147.4	8467.65	165351	456623	18366.5	2637.72	85900.8	17510.1	587611	251526	3448.99	8750.02	863.067	906.516	1628.87	831.563	1703.4	68194.1	4040.47
Con-8	1656.57	23284.6	2280.74	11833.9	10014.6	591.585	16144.1	1.64721e+06	1780.16	126065	443900	1384.38	39062.3	536.415	278663	1085.27	292.344	22564.7	12474.4	18923.1	16228.6	70147.6	34006.6	11990.7	7172.03	1778.95	4365.29	268436	1195.2	1.38586e+06	28648.5	13884.5	214610	479265	28576.8	2721.42	109950	28476.5	372682	297001	5944.51	8077.73	1243.07	1357.33	4089.57	1212.11	2435.03	93720.9	4522
Con-9	1588.12	21687.9	1208.8	7829.14	9897.97	682.237	11954.6	1.19706e+06	1119.09	118360	372697	1440.99	21982.1	314.357	282485	2325.13	191.73	26341.3	7295.41	13424.1	9624.44	65122.2	41167.2	12196.6	6191.27	1399.53	3734.71	264432	1887.15	2.10899e+06	23705.2	10918.3	206356	545430	14752.9	2642.13	91945.6	23186.5	294972	338433	6026.43	8247.91	867.308	671.557	1477.3	1005.89	2092.57	72659.3	4993.4
Con-10	2440	19583.6	7228.84	13134.5	18366.5	6131.96	16599.1	1.47975e+06	1405.51	157930	273580	2065.98	52381.5	638.87	223447	6385	359.939	45933.2	18625.3	84955.4	18121.4	64996	42164.2	21059.1	8593.55	2299.81	3900.63	237724	999.644	1.70922e+06	19756.7	8861.15	191972	583670	25661	4299.1	112335	24728.5	187544	322367	5170.38	6762.24	994.991	765.213	2581.85	1005.85	3524.11	72878.5	4313.78
Con-11	1451.17	19383.2	1202.79	11992.5	9418.5	475.79	17454	1.89899e+06	1124.54	132266	300645	1268.85	50981.9	429.147	135590	1912.75	202.912	30395.5	7352.56	20225.4	16633.8	73979.2	38514.6	11774.4	5001.9	1192.26	2561.03	217909	855.926	1.64767e+06	19971.1	10423.9	146321	605522	20103.5	2731.98	68884.4	19445.4	242599	204016	4931.58	5953.24	1033.86	738.487	2806.44	1038.95	3867.29	70813.6	1883.98
Con-12	1547.55	17773.5	1474.97	7772.09	7853.73	2071.4	20057.3	2.31744e+06	1323.63	143571	406773	1299.54	23320.7	240.873	244943	1927.41	1004.63	39099.6	9227.45	15577.1	9220.09	136580	31782.7	18979.9	5878.25	1528.26	2811.82	194415	988.111	1.39393e+06	14613.4	11156.8	134919	541441	20209	2373.02	83382.9	18746.4	321371	189643	4684.55	4491.74	1028.72	955.923	1922.29	1104.92	6531.59	46932.2	4222.84
Con-13	1474.94	18980.6	1494.61	8119.13	9728.15	355.271	24947.6	2.14725e+06	927.103	141169	361653	1584.72	25203.1	426.325	208200	4079.65	111.009	29634.6	13548.9	17015.2	9513.23	84299.3	21257.1	14265.4	6331.86	1691.5	2734.35	203902	1004.13	1.60011e+06	20900.1	9238.18	188602	432524	35671	1997.65	99284.8	25402.3	335250	271208	4511.02	7047.45	923.911	1561.85	1547.95	1000.63	3144.51	65684.3	3836.21
Con-14	1697.64	21192.5	1573.72	9860.1	11178.1	2079.92	13647	1.14116e+06	1571.64	115913	210055	1196.19	33826.9	492.785	190105	1825.03	101.724	21896.5	12934.5	9016.02	10754.6	46254.2	35870.4	10212.3	4709.26	1069.49	3628.32	186254	1066.26	2.55304e+06	27020.2	9811.43	137393	482321	28431	1207.05	69366.3	27827.4	190046	248947	5669.17	11258.1	1298.37	1891.03	1034.81	1127.41	2062.58	86311.8	4816.88
Con-15	1540.65	18320.8	1165.26	12543.1	28622.3	537.124	15234.3	2.52319e+06	811.645	124731	489022	1780.89	30533.6	233.151	195390	2643.46	2270.54	29074.4	7785.49	12254.8	12544.1	91177.3	29270.7	14183.1	4856.87	1440.67	3203.63	206894	1019.88	1.15675e+06	26949.5	11251.8	179600	446864	17288.9	2372.29	88130.3	32589.2	326890	295867	4809.69	4324.87	1236.77	1230.67	804.455	1321.29	5584.79	84774.2	3401.52
[truncated: 272 more columns]
